# Supplementary material for: Genome-wide expression analysis of carboxylesterase (CXE) gene family implies GBCXE49 functional responding to alkaline stress in cotton
Source: BMC Plant Biol. 2022 Apr 12;22:194. doi: 10.1186/s12870-022-03579-9 (PMC9004025; doi:10.1186/s12870-022-03579-9)
Supplement: Supplementary file 1 — Additional file 1: Figure S1. Distribution of CXE genes in four cotton species. Figure S2. A breakdown of the number of CXE genes among species. Table S1. Attached table of physical and chemical properties. Table S2. Primer sequence. Table S3. Tandem repeats and fragment repeats in four cotton species. Table S4. Gene pairs of ten combinatorial. Table S5. Prediction of duplicated gene pairs involved in different combinations from four Gossypium species. Table S6. Statistics of promoter cis-element. Table S7. AlkVSCK_Gene_differential_expression. Table S8. SalVSCK_Gene_differential_expression. [file 12870_2022_3579_MOESM1_ESM.zip › Table S1-S6-S7-S8.xlsx]

## Sheet: S1
Table. S1 Attached table of physical and chemical properties.
Gene	Principle Transcript ID	Species	Assembly	Protein Length (aa)	Molecular Weight (kDa)	Charge	Isoelectric Point	Grand Average of Hydropathy			Gene	Principle Transcript ID	Species	Assembly	Protein Length (aa)	Molecular Weight (kDa)	Charge	Isoelectric Point	Grand Average of Hydropathy	CELLO prediction			Gene	Principle Transcript ID	Species	Assembly	Protein Length (aa)	Molecular Weight (kDa)	Charge	Isoelectric Point	Grand Average of Hydropathy			Gene	Principle Transcript ID	Species	Assembly	Protein Length (aa)	Molecular Weight (kDa)	Charge	Isoelectric Point	Grand Average of Hydropathy
GaCXE1	Ga02G0887.1	Gossypium arboreum	CRI	403	44.948	4	7.274	-0.123			GBCXE1	GB_A01G1775.1	Gossypium barbadense	ZJU	403	44.832	5	7.547	-0.115	Cytoplasmic			GHCXE1	GH_A01G1686.1	Gossypium hirsutum	ZJU	403	44.875	4	7.274	-0.104			GrCXE1	Gorai.001G082500.1	Gossypium raimondii	JGI	433	48.727	4.5	7.152	-0.036
GaCXE2	Ga03G2455.1	Gossypium arboreum	CRI	320	35.396	-4	5.632	-0.212			GBCXE2	GB_A03G0440.1	Gossypium barbadense	ZJU	338	37.988	10	9.111	-0.234	Periplasmic			GHCXE2	GH_A03G0455.1	Gossypium hirsutum	ZJU	338	37.934	10	9.111	-0.218			GrCXE2	Gorai.001G173200.1	Gossypium raimondii	JGI	318	35.875	1	6.718	-0.164
GaCXE3	Ga03G2456.1	Gossypium arboreum	CRI	331	37.111	4.5	7.34	-0.308			GBCXE3	GB_A03G2227.1	Gossypium barbadense	ZJU	331	37.083	5.5	7.635	-0.316	Periplasmic			GHCXE3	GH_A03G2143.1	Gossypium hirsutum	ZJU	331	37.055	4.5	7.34	-0.313			GrCXE3	Gorai.001G268100.1	Gossypium raimondii	JGI	448	49.678	7.5	8.011	-0.264
GaCXE4	Ga03G2478.1	Gossypium arboreum	CRI	306	34.092	-2	5.983	-0.192			GBCXE4	GB_A03G2228.1	Gossypium barbadense	ZJU	319	35.16	-2.5	5.919	-0.141	Cytoplasmic			GHCXE4	GH_A03G2144.1	Gossypium hirsutum	ZJU	319	35.189	-3	5.869	-0.165			GrCXE4	Gorai.002G190500.1	Gossypium raimondii	JGI	401	44.557	2.5	6.898	-0.104
GaCXE5	Ga04G1195.1	Gossypium arboreum	CRI	381	42.253	-5	5.294	-0.271			GBCXE5	GB_A03G2230.1	Gossypium barbadense	ZJU	306	34.092	-2	5.983	-0.192	Cytoplasmic			GHCXE5	GH_A03G2146.1	Gossypium hirsutum	ZJU	306	34.092	-2	5.983	-0.192			GrCXE5	Gorai.004G214300.1	Gossypium raimondii	JGI	345	39.058	3.5	7.248	-0.3
GaCXE6	Ga04G1764.1	Gossypium arboreum	CRI	260	29.331	6	7.883	-0.027			GBCXE6	GB_A05G2049.1	Gossypium barbadense	ZJU	319	35.792	-5	5.6	-0.104	Cytoplasmic			GHCXE6	GH_A05G2020.1	Gossypium hirsutum	ZJU	319	35.792	-5	5.6	-0.104			GrCXE6	Gorai.004G244100.1	Gossypium raimondii	JGI	344	38.668	1.5	6.783	-0.182
GaCXE7	Ga05G2137.1	Gossypium arboreum	CRI	319	35.82	-5	5.6	-0.096			GBCXE7	GB_A05G2050.1	Gossypium barbadense	ZJU	335	37.437	-10.5	4.846	-0.141	Cytoplasmic			GHCXE7	GH_A05G2021.1	Gossypium hirsutum	ZJU	335	37.437	-10.5	4.846	-0.141			GrCXE7	Gorai.004G265600.1	Gossypium raimondii	JGI	334	37.729	4.5	7.783	-0.275
GaCXE8	Ga05G2138.1	Gossypium arboreum	CRI	326	36.371	-9.5	4.906	-0.134			GBCXE8	GB_A05G3657.1	Gossypium barbadense	ZJU	382	42.418	-4	5.479	-0.236	Periplasmic			GHCXE8	GH_A05G3580.1	Gossypium hirsutum	ZJU	381	42.267	-4	5.479	-0.258			GrCXE8	Gorai.004G265700.1	Gossypium raimondii	JGI	283	31.678	3	7.43	-0.175
GaCXE9	Ga06G1121.1	Gossypium arboreum	CRI	310	34.881	0	6.51	-0.205			GBCXE9	GB_A06G2065.1	Gossypium barbadense	ZJU	336	37.576	-4.5	5.62	-0.212	Cytoplasmic			GHCXE9	GH_A05G4019.1	Gossypium hirsutum	ZJU	302	33.395	6.5	7.85	-0.202			GrCXE9	Gorai.005G103600.1	Gossypium raimondii	JGI	244	27.1	-1.5	6.159	-0.263
GaCXE10	Ga06G2161.1	Gossypium arboreum	CRI	332	37.267	-4	5.802	-0.181			GBCXE10	GB_A06G2443.1	Gossypium barbadense	ZJU	310	34.925	0	6.51	-0.206	Cytoplasmic			GHCXE10	GH_A06G1068.1	Gossypium hirsutum	ZJU	310	34.939	0	6.51	-0.206			GrCXE10	Gorai.005G103700.1	Gossypium raimondii	JGI	328	36.493	-5.5	5.711	-0.147
GaCXE11	Ga07G0859.1	Gossypium arboreum	CRI	423	47.613	3.5	6.986	-0.092			GBCXE11	GB_A07G0796.1	Gossypium barbadense	ZJU	423	47.628	4.5	7.16	-0.079	InnerMembrane			GHCXE11	GH_A06G2037.1	Gossypium hirsutum	ZJU	336	37.66	-5.5	5.417	-0.208			GrCXE11	Gorai.005G239000.1	Gossypium raimondii	JGI	331	37.029	4.5	7.34	-0.318
GaCXE12	Ga07G1622.1	Gossypium arboreum	CRI	318	35.917	-0.5	6.422	-0.185			GBCXE12	GB_A07G1587.1	Gossypium barbadense	ZJU	318	35.93	-0.5	6.422	-0.158	Cytoplasmic			GHCXE12	GH_A07G0805.1	Gossypium hirsutum	ZJU	423	47.629	3.5	6.986	-0.079			GrCXE12	Gorai.005G239100.1	Gossypium raimondii	JGI	320	35.86	-7	5.107	-0.329
GaCXE13	Ga07G2618.1	Gossypium arboreum	CRI	448	49.678	7.5	8.011	-0.264			GBCXE13	GB_A07G2637.1	Gossypium barbadense	ZJU	449	49.82	8.5	8.2	-0.273	Periplasmic			GHCXE13	GH_A07G1576.1	Gossypium hirsutum	ZJU	318	35.902	-0.5	6.422	-0.16			GrCXE13	Gorai.005G239200.1	Gossypium raimondii	JGI	314	35.203	-4.5	5.613	-0.326
GaCXE14	Ga08G2169.1	Gossypium arboreum	CRI	341	38.647	2.5	7.002	-0.28			GBCXE14	GB_A08G2214.1	Gossypium barbadense	ZJU	345	38.842	3.5	7.248	-0.29	Cytoplasmic			GHCXE14	GH_A07G2556.1	Gossypium hirsutum	ZJU	449	49.757	7.5	8.011	-0.253			GrCXE14	Gorai.005G239400.1	Gossypium raimondii	JGI	306	34.091	-3	5.682	-0.135
GaCXE15	Ga08G2478.1	Gossypium arboreum	CRI	344	38.583	-0.5	6.421	-0.169			GBCXE15	GB_A08G2514.1	Gossypium barbadense	ZJU	373	42.003	-1.5	6.244	-0.12	Cytoplasmic			GHCXE15	GH_A08G2106.1	Gossypium hirsutum	ZJU	330	37.147	4	7.561	-0.236			GrCXE15	Gorai.006G038400.1	Gossypium raimondii	JGI	445	49.448	8.5	8.015	-0.202
GaCXE16	Ga08G2697.1	Gossypium arboreum	CRI	356	40.608	3.5	7.22	-0.239			GBCXE16	GB_A08G2727.1	Gossypium barbadense	ZJU	343	38.779	6	7.712	-0.209	Cytoplasmic			GHCXE16	GH_A08G2403.1	Gossypium hirsutum	ZJU	373	42.001	-0.5	6.422	-0.116			GrCXE16	Gorai.006G117200.1	Gossypium raimondii	JGI	362	40.129	2	6.856	-0.186
GaCXE17	Ga08G2698.1	Gossypium arboreum	CRI	271	30.357	4.5	7.794	-0.206			GBCXE17	GB_A09G0499.1	Gossypium barbadense	ZJU	445	49.483	7	7.846	-0.215	Periplasmic			GHCXE17	GH_A08G2615.1	Gossypium hirsutum	ZJU	331	37.559	3.5	7.462	-0.29			GrCXE17	Gorai.006G146700.1	Gossypium raimondii	JGI	331	36.505	3	6.886	-0.084
GaCXE18	Ga09G0446.1	Gossypium arboreum	CRI	445	49.483	7	7.846	-0.215			GBCXE18	GB_A09G1301.1	Gossypium barbadense	ZJU	363	40.365	-1	6.351	-0.18	Cytoplasmic			GHCXE18	GH_A09G0423.1	Gossypium hirsutum	ZJU	445	49.483	7	7.846	-0.215			GrCXE18	Gorai.006G237000.1	Gossypium raimondii	JGI	323	35.549	-4.5	5.769	-0.072
GaCXE19	Ga09G1184.1	Gossypium arboreum	CRI	363	40.293	1	6.678	-0.187			GBCXE19	GB_A09G1600.1	Gossypium barbadense	ZJU	332	36.581	2	6.791	-0.105	Cytoplasmic			GHCXE19	GH_A09G1183.1	Gossypium hirsutum	ZJU	363	40.323	-1	6.351	-0.193			GrCXE19	Gorai.007G074300.1	Gossypium raimondii	JGI	443	49.218	6.5	7.791	-0.235
GaCXE20	Ga09G1505.1	Gossypium arboreum	CRI	331	36.522	2	6.791	-0.095			GBCXE20	GB_A09G2449.1	Gossypium barbadense	ZJU	323	35.64	-5.5	5.577	-0.133	Cytoplasmic			GHCXE20	GH_A09G1478.1	Gossypium hirsutum	ZJU	332	36.637	2	6.791	-0.09			GrCXE20	Gorai.007G093200.1	Gossypium raimondii	JGI	347	38.415	-4.5	5.625	-0.148
GaCXE21	Ga09G2461.1	Gossypium arboreum	CRI	323	35.684	-5.5	5.577	-0.132			GBCXE21	GB_A10G1858.1	Gossypium barbadense	ZJU	429	48.044	7.5	8.259	-0.232	Cytoplasmic			GHCXE21	GH_A09G2347.1	Gossypium hirsutum	ZJU	323	35.571	-6.5	5.388	-0.122			GrCXE21	Gorai.007G132800.1	Gossypium raimondii	JGI	344	38.88	4	7.132	-0.302
GaCXE22	Ga10G1934.1	Gossypium arboreum	CRI	409	45.83	7.5	8.265	-0.24			GBCXE22	GB_A11G0690.1	Gossypium barbadense	ZJU	444	49.187	5.5	7.542	-0.224	Periplasmic			GHCXE22	GH_A10G0824.1	Gossypium hirsutum	ZJU	312	34.752	3	7.431	-0.107			GrCXE22	Gorai.007G180400.1	Gossypium raimondii	JGI	341	37.2	11.5	8.657	-0.09
GaCXE23	Ga10G2196.1	Gossypium arboreum	CRI	337	37.443	2	7.05	-0.076			GBCXE23	GB_A11G0872.1	Gossypium barbadense	ZJU	385	42.564	-2.5	6.186	-0.05	Cytoplasmic			GHCXE23	GH_A11G0673.1	Gossypium hirsutum	ZJU	293	32.395	0.5	6.618	0.041			GrCXE23	Gorai.007G301300.1	Gossypium raimondii	JGI	326	36.233	-6	5.535	-0.066
GaCXE24	Ga11G0846.1	Gossypium arboreum	CRI	326	36.428	-5	5.731	-0.078			GBCXE24	GB_A11G1249.1	Gossypium barbadense	ZJU	344	38.928	5	7.356	-0.312	Cytoplasmic			GHCXE24	GH_A11G0855.1	Gossypium hirsutum	ZJU	347	38.266	-4.5	5.62	-0.134			GrCXE24	Gorai.008G007200.1	Gossypium raimondii	JGI	344	38.915	4.5	7.324	-0.302
GaCXE25	Ga11G0935.1	Gossypium arboreum	CRI	344	38.692	0.5	6.6	-0.188			GBCXE25	GB_A11G1700.1	Gossypium barbadense	ZJU	261	28.444	7	8.288	-0.082	Extracellular			GHCXE25	GH_A11G1242.1	Gossypium hirsutum	ZJU	344	39	4	7.133	-0.321			GrCXE25	Gorai.008G025200.1	Gossypium raimondii	JGI	303	33.389	-4	5.784	-0.248
GaCXE26	Ga11G2295.1	Gossypium arboreum	CRI	341	37.345	10	8.554	-0.071			GBCXE26	GB_A11G2992.1	Gossypium barbadense	ZJU	344	38.708	0.5	6.6	-0.2	Cytoplasmic			GHCXE26	GH_A11G1695.1	Gossypium hirsutum	ZJU	341	37.372	10	8.554	-0.078			GrCXE26	Gorai.008G054000.1	Gossypium raimondii	JGI	337	37.413	9.5	8.545	-0.047
GaCXE27	Ga11G2793.1	Gossypium arboreum	CRI	344	38.991	3.5	7.093	-0.322			GBCXE27	GB_A11G3083.1	Gossypium barbadense	ZJU	326	36.509	-4	5.916	-0.1	Cytoplasmic			GHCXE27	GH_A11G2924.1	Gossypium hirsutum	ZJU	344	38.708	0.5	6.6	-0.2			GrCXE27	Gorai.008G184600.1	Gossypium raimondii	JGI	338	37.284	16	9.358	-0.125
GaCXE28	Ga11G3195.1	Gossypium arboreum	CRI	347	38.295	-3.5	5.841	-0.131			GBCXE28	GB_A12G0065.1	Gossypium barbadense	ZJU	344	38.888	2.5	6.901	-0.302	Cytoplasmic			GHCXE28	GH_A11G3009.1	Gossypium hirsutum	ZJU	326	36.463	-4	5.916	-0.115			GrCXE28	Gorai.008G282100.1	Gossypium raimondii	JGI	341	37.711	-2.5	6.126	-0.173
GaCXE29	Ga11G3392.1	Gossypium arboreum	CRI	429	47.549	6	7.779	-0.222			GBCXE29	GB_A12G0228.1	Gossypium barbadense	ZJU	344	38.304	2.5	6.841	-0.234	Periplasmic			GHCXE29	GH_A12G0065.1	Gossypium hirsutum	ZJU	344	38.888	2.5	6.901	-0.302			GrCXE29	Gorai.009G210700.1	Gossypium raimondii	JGI	319	35.702	-3.5	5.96	-0.107
GaCXE30	Ga12G0161.1	Gossypium arboreum	CRI	336	37.075	-0.5	6.434	-0.078			GBCXE30	GB_A12G0531.1	Gossypium barbadense	ZJU	342	37.997	12	8.867	-0.062	InnerMembrane			GHCXE30	GH_A12G0511.1	Gossypium hirsutum	ZJU	363	40.4	15	9.31	-0.054			GrCXE30	Gorai.009G210800.1	Gossypium raimondii	JGI	335	37.364	-7.5	5.117	-0.153
GaCXE31	Ga12G1150.1	Gossypium arboreum	CRI	338	37.331	15	9.102	-0.118			GBCXE31	GB_A12G1961.1	Gossypium barbadense	ZJU	338	37.345	15	9.102	-0.119	Periplasmic			GHCXE31	GH_A12G1875.1	Gossypium hirsutum	ZJU	338	37.345	15	9.102	-0.119			GrCXE31	Gorai.010G114500.1	Gossypium raimondii	JGI	310	34.932	4	7.289	-0.236
GaCXE32	Ga12G2579.1	Gossypium arboreum	CRI	337	37.366	11	8.709	-0.021			GBCXE32	GB_A12G2922.1	Gossypium barbadense	ZJU	336	37.132	-1.5	6.284	-0.119	Cytoplasmic			GHCXE32	GH_A12G2823.1	Gossypium hirsutum	ZJU	294	32.61	-1	6.308	-0.178			GrCXE32	Gorai.010G215600.1	Gossypium raimondii	JGI	332	37.166	-8.5	4.987	-0.167
GaCXE33	Ga12G2846.1	Gossypium arboreum	CRI	344	38.887	3.5	7.092	-0.302			GBCXE33	GB_A13G0390.1	Gossypium barbadense	ZJU	328	36.94	4.5	7.187	-0.376	Cytoplasmic			GHCXE33	GH_A13G0386.1	Gossypium hirsutum	ZJU	328	36.92	4.5	7.187	-0.372			GrCXE33	Gorai.011G093200.1	Gossypium raimondii	JGI	448	49.859	6	7.992	-0.201
GaCXE34	Ga13G0368.1	Gossypium arboreum	CRI	328	36.938	4.5	7.187	-0.36			GBCXE34	GB_A13G0791.1	Gossypium barbadense	ZJU	462	50.861	1.5	6.739	-0.058	OuterMembrane			GHCXE34	GH_A13G0759.1	Gossypium hirsutum	ZJU	462	50.861	1.5	6.739	-0.058			GrCXE34	Gorai.011G116900.1	Gossypium raimondii	JGI	336	37.18	1	6.762	-0.082
GaCXE35	Ga13G0837.1	Gossypium arboreum	CRI	462	50.769	2.5	6.906	-0.044			GBCXE35	GB_A13G2141.1	Gossypium barbadense	ZJU	373	41.766	4.5	7.412	-0.108	Cytoplasmic			GHCXE35	GH_A13G2009.1	Gossypium hirsutum	ZJU	373	41.911	5.5	7.669	-0.142			GrCXE35	Gorai.012G038300.1	Gossypium raimondii	JGI	339	37.83	4	7.018	-0.105
GaCXE36	Ga13G2169.1	Gossypium arboreum	CRI	373	41.905	6	7.682	-0.11			GBCXE36	GB_A13G2142.1	Gossypium barbadense	ZJU	344	38.765	3.5	7.235	-0.197	Cytoplasmic			GHCXE36	GH_A13G2010.1	Gossypium hirsutum	ZJU	344	38.809	3.5	7.249	-0.196			GrCXE36	Gorai.012G091000.1	Gossypium raimondii	JGI	381	42.44	-5.5	5.15	-0.259
GaCXE37	Ga13G2170.1	Gossypium arboreum	CRI	344	38.752	3.5	7.249	-0.196			GBCXE37	GB_D01G1935.1	Gossypium barbadense	ZJU	401	44.519	2	6.845	-0.106	Cytoplasmic			GHCXE37	GH_D01G1847.1	Gossypium hirsutum	ZJU	403	44.69	2	6.845	-0.115			GrCXE37	Gorai.013G042500.1	Gossypium raimondii	JGI	304	34.17	5.5	7.676	-0.342
GaCXE38	Ga14G0165.1	Gossypium arboreum	CRI	303	33.462	-2	6.178	-0.193			GBCXE38	GB_D02G0993.1	Gossypium barbadense	ZJU	328	36.449	-4.5	5.885	-0.159	Cytoplasmic			GHCXE38	GH_D02G0942.1	Gossypium hirsutum	ZJU	242	27.078	2.5	7.163	-0.256			GrCXE38	Gorai.013G079100.1	Gossypium raimondii	JGI	462	50.753	0.5	6.586	-0.024
											GBCXE39	GB_D02G2374.1	Gossypium barbadense	ZJU	377	42.331	4	7.116	-0.054	Periplasmic			GHCXE39	GH_D02G0943.1	Gossypium hirsutum	ZJU	328	36.479	-6.5	5.525	-0.147			GrCXE39	Gorai.013G203500.1	Gossypium raimondii	JGI	344	38.787	3	7.047	-0.219
											GBCXE40	GB_D02G2375.1	Gossypium barbadense	ZJU	320	35.802	-6	5.245	-0.319	Cytoplasmic			GHCXE40	GH_D02G2313.1	Gossypium hirsutum	ZJU	331	37.091	5.5	7.634	-0.311
											GBCXE41	GB_D02G2376.1	Gossypium barbadense	ZJU	274	30.768	-3	5.666	-0.24	Cytoplasmic			GHCXE41	GH_D02G2314.1	Gossypium hirsutum	ZJU	320	35.812	-6.5	5.105	-0.3
											GBCXE42	GB_D02G2378.1	Gossypium barbadense	ZJU	306	34.075	-3	5.682	-0.153	Cytoplasmic			GHCXE42	GH_D02G2315.1	Gossypium hirsutum	ZJU	324	36.287	-5.5	5.414	-0.324
											GBCXE43	GB_D03G1550.1	Gossypium barbadense	ZJU	297	33.36	4.5	7.745	-0.234	Periplasmic			GHCXE43	GH_D02G2317.1	Gossypium hirsutum	ZJU	306	34.047	-3	5.682	-0.161
											GBCXE44	GB_D04G0362.1	Gossypium barbadense	ZJU	307	34.294	0.5	6.576	-0.242	Extracellular			GHCXE44	GH_D03G1522.1	Gossypium hirsutum	ZJU	338	37.881	10	9.328	-0.237
											GBCXE45	GB_D04G0868.1	Gossypium barbadense	ZJU	382	42.51	-4	5.487	-0.264	Cytoplasmic			GHCXE45	GH_D04G0353.1	Gossypium hirsutum	ZJU	339	37.809	4	7.018	-0.101
											GBCXE46	GB_D05G2071.1	Gossypium barbadense	ZJU	319	35.702	-3.5	5.96	-0.107	Cytoplasmic			GHCXE46	GH_D04G0831.1	Gossypium hirsutum	ZJU	382	42.484	-4	5.487	-0.255
											GBCXE47	GB_D05G2072.1	Gossypium barbadense	ZJU	335	37.363	-6.5	5.25	-0.153	Cytoplasmic			GHCXE47	GH_D05G2052.1	Gossypium hirsutum	ZJU	319	35.702	-3.5	5.96	-0.107
											GBCXE48	GB_D06G1132.1	Gossypium barbadense	ZJU	310	34.898	4	7.289	-0.217	Cytoplasmic			GHCXE48	GH_D05G2053.1	Gossypium hirsutum	ZJU	335	37.377	-5.5	5.419	-0.155
											GBCXE49	GB_D06G2165.1	Gossypium barbadense	ZJU	332	37.167	-9.5	4.889	-0.15	Cytoplasmic			GHCXE49	GH_D06G2075.1	Gossypium hirsutum	ZJU	332	37.209	-9.5	4.889	-0.136
											GBCXE50	GB_D07G0804.1	Gossypium barbadense	ZJU	423	47.475	4.5	7.16	-0.087	InnerMembrane			GHCXE50	GH_D07G0808.1	Gossypium hirsutum	ZJU	423	47.476	3.5	6.986	-0.087
											GBCXE51	GB_D07G1607.1	Gossypium barbadense	ZJU	318	35.849	1	6.718	-0.143	Cytoplasmic			GHCXE51	GH_D07G1585.1	Gossypium hirsutum	ZJU	318	35.827	1	6.718	-0.159
											GBCXE52	GB_D07G2614.1	Gossypium barbadense	ZJU	449	49.849	7.5	8.011	-0.25	Periplasmic			GHCXE52	GH_D07G2497.1	Gossypium hirsutum	ZJU	449	49.849	7.5	8.011	-0.25
											GBCXE53	GB_D08G2202.1	Gossypium barbadense	ZJU	345	39.022	3.5	7.249	-0.284	Cytoplasmic			GHCXE53	GH_D08G2122.1	Gossypium hirsutum	ZJU	345	38.99	3.5	7.249	-0.28
											GBCXE54	GB_D08G2508.1	Gossypium barbadense	ZJU	362	40.725	4.5	7.525	-0.229	Cytoplasmic			GHCXE54	GH_D08G2409.1	Gossypium hirsutum	ZJU	362	40.725	4.5	7.525	-0.229
											GBCXE55	GB_D08G2710.1	Gossypium barbadense	ZJU	335	37.856	3.5	7.463	-0.264	Cytoplasmic			GHCXE55	GH_D08G2608.1	Gossypium hirsutum	ZJU	335	37.9	3.5	7.493	-0.263
											GBCXE56	GB_D08G2711.1	Gossypium barbadense	ZJU	336	37.877	5.5	7.732	-0.202	Periplasmic			GHCXE56	GH_D08G2609.1	Gossypium hirsutum	ZJU	336	37.98	4.5	7.471	-0.217
											GBCXE57	GB_D09G0387.1	Gossypium barbadense	ZJU	446	49.626	7	7.846	-0.211	Periplasmic			GHCXE57	GH_D09G0393.1	Gossypium hirsutum	ZJU	446	49.622	7	7.88	-0.209
											GBCXE58	GB_D09G1148.1	Gossypium barbadense	ZJU	358	39.646	0.5	6.63	-0.197	Periplasmic			GHCXE58	GH_D09G1143.1	Gossypium hirsutum	ZJU	358	39.646	0.5	6.63	-0.197
											GBCXE59	GB_D09G1445.1	Gossypium barbadense	ZJU	332	36.675	4	7.039	-0.096	Cytoplasmic			GHCXE59	GH_D09G2286.1	Gossypium hirsutum	ZJU	323	35.576	-2.5	6.13	-0.071
											GBCXE60	GB_D09G2295.1	Gossypium barbadense	ZJU	323	35.443	-3.5	5.957	-0.055	Cytoplasmic			GHCXE60	GH_D10G0926.1	Gossypium hirsutum	ZJU	448	49.913	7	8.19	-0.19
											GBCXE61	GB_D10G1152.1	Gossypium barbadense	ZJU	337	37.325	1	6.761	-0.106	Periplasmic			GHCXE61	GH_D10G1167.1	Gossypium hirsutum	ZJU	337	37.321	1	6.761	-0.109
											GBCXE62	GB_D11G0709.1	Gossypium barbadense	ZJU	398	44.037	7.5	8.202	-0.24	Periplasmic			GHCXE62	GH_D11G0704.1	Gossypium hirsutum	ZJU	443	49.091	3.5	7.078	-0.22
											GBCXE63	GB_D11G1283.1	Gossypium barbadense	ZJU	344	38.959	4	7.133	-0.314	Cytoplasmic			GHCXE63	GH_D11G0893.1	Gossypium hirsutum	ZJU	347	38.33	-6.5	5.246	-0.128
											GBCXE64	GB_D11G1749.1	Gossypium barbadense	ZJU	341	37.238	13.5	8.888	-0.084	Periplasmic			GHCXE64	GH_D11G1271.1	Gossypium hirsutum	ZJU	344	38.959	4	7.133	-0.314
											GBCXE65	GB_D11G3080.1	Gossypium barbadense	ZJU	326	36.267	-6	5.537	-0.076	Cytoplasmic			GHCXE65	GH_D11G1733.1	Gossypium hirsutum	ZJU	341	37.25	13.5	8.888	-0.069
											GBCXE66	GB_D12G0068.1	Gossypium barbadense	ZJU	344	38.932	4.5	7.324	-0.308	Cytoplasmic			GHCXE66	GH_D11G3039.1	Gossypium hirsutum	ZJU	326	36.267	-6	5.537	-0.076
											GBCXE67	GB_D12G0243.1	Gossypium barbadense	ZJU	303	33.468	-4	5.785	-0.237	Cytoplasmic			GHCXE67	GH_D12G0066.1	Gossypium hirsutum	ZJU	344	38.932	4.5	7.324	-0.308
											GBCXE68	GB_D12G0527.1	Gossypium barbadense	ZJU	342	38.084	12.5	9.145	-0.083	InnerMembrane			GHCXE68	GH_D12G0241.1	Gossypium hirsutum	ZJU	303	33.41	-3	5.992	-0.227
											GBCXE69	GB_D12G1950.1	Gossypium barbadense	ZJU	338	37.285	14	9.086	-0.124	Periplasmic			GHCXE69	GH_D12G0524.1	Gossypium hirsutum	ZJU	342	38.086	12.5	9.145	-0.098
											GBCXE70	GB_D12G2931.1	Gossypium barbadense	ZJU	341	37.741	-2.5	6.126	-0.166	Cytoplasmic			GHCXE70	GH_D12G1877.1	Gossypium hirsutum	ZJU	338	37.303	16.5	9.483	-0.129
											GBCXE71	GB_D13G0727.1	Gossypium barbadense	ZJU	462	50.778	1.5	6.738	-0.012	OuterMembrane			GHCXE71	GH_D12G2848.1	Gossypium hirsutum	ZJU	341	37.683	-1.5	6.284	-0.157
											GBCXE72	GB_D13G2074.1	Gossypium barbadense	ZJU	312	35.318	0	6.515	-0.318	Cytoplasmic			GHCXE72	GH_D13G0381.1	Gossypium hirsutum	ZJU	227	25.772	7	8.317	-0.488
																							GHCXE73	GH_D13G0713.1	Gossypium hirsutum	ZJU	462	50.778	1.5	6.738	-0.012
																							GHCXE74	GH_D13G1968.1	Gossypium hirsutum	ZJU	331	37.381	4	7.305	-0.2

## Sheet: S6
Table. S6 Statistics of promoter cis-element.
name	abscisic acid responsiveness	auxin-responsive	defense and stress responsiveness	gibberellin-responsive	light-responsive	low-temperature responsiveness	MeJA-responsive	MYB -involved in drought-inducibility	salicylic acid responsiveness	wound-responsive	total
GBCXE1	3	1		1	12	2	8				27
GBCXE2				1	18	2			4		25
GBCXE3	1	1			8		2		2		14
GBCXE4		1		3	15	1	4	1	1		26
GBCXE5		1	1		18		4				24
GBCXE6		2	1		16		4		1		24
GBCXE7	4	1	3		12		2	2			24
GBCXE8	1		1	1	16	1					20
GBCXE9	3		2	1	17		2		1		26
GBCXE10	1			1	2						4
GBCXE11	3	1			20		2				26
GBCXE12	1			1	19		2		1		24
GBCXE13	1		1		20	1	4		1		28
GBCXE14		2		1	12		2				17
GBCXE15	2		1		15	1	4	1			24
GBCXE16				1	13	1	2		1		18
GBCXE17			1		13	1					15
GBCXE18	1	1		2	9		2	1			16
GBCXE19	1	1	1		21	1					25
GBCXE20	2	1	1		7		2		1		14
GBCXE21	1		2	1	17	1	2				24
GBCXE22	1		1	1	4	1	2	1			11
GBCXE23				2	11	1	4		2		20
GBCXE24	7				16	1	4	1	2	1	32
GBCXE25		2	1		14	2	4		1		24
GBCXE26	1		1	3	11						16
GBCXE27	3	1	2	2	16		2	2			28
GBCXE28	1		1	1	19		4	2	1		29
GBCXE29	3		1	1	10						15
GBCXE30	2		1	1	7	1	4	1			17
GBCXE31	5				11	1	6				23
GBCXE32	2		1		11		4				18
GBCXE33	3		1		21		4				29
GBCXE34					13	2		1		1	17
GBCXE35			1	1	12	1			1		16
GBCXE36					12	1	4		2		19
GBCXE37	6	1		2	17		10				36
GBCXE38					1			1			2
GBCXE39			1	2	14						17
GBCXE40					15		2				17
GBCXE41		2		2	13	2	8	1	1		29
GBCXE42	1		2	1	16	2	6				28
GBCXE43	3	1		1	14	1			3		23
GBCXE44	2			1	18		4				25
GBCXE45	4		1	2	19	2	2	1			31
GBCXE46		1		1	14		4				20
GBCXE47	2			2	16	1	4		2		27
GBCXE48	1		1	3	5				1		11
GBCXE49	2	2	1	1	11			1	2		20
GBCXE50	5	1	1	1	21		2		1		32
GBCXE51	1	1		1	8	3	2		1		17
GBCXE52			1	1	19		4		1		26
GBCXE53		1			9						10
GBCXE54	1				16	2		1			20
GBCXE55	6		1		15						22
GBCXE56					12	1			1		14
GBCXE57			1		10	1					12
GBCXE58	1			3	8	1		1			14
GBCXE59		1	1	1	19			1			23
GBCXE60		1			6	1	4	4			16
GBCXE61	1		1	2	9		2				15
GBCXE62					6	1		1			8
GBCXE63	7	1			17	1	4		2	1	33
GBCXE64	3	2	1		14	3	2		1		26
GBCXE65	2	1	1	1	13		10				28
GBCXE66	1	1		1	16		2	1			22
GBCXE67	2			1	12		2				17
GBCXE68	2		1		9	1	4	1			18
GBCXE69	3	2			14		6		1		26
GBCXE70	7				19		8				34
GBCXE71				1	14				2		17
GBCXE72				1	11	2			2		16
	116	35	41	58	958	48	182	27	43	3	1511

## Sheet: S7
Table. S7 AlkVSCK_Gene_differential_expression
name	gene_id	GO	KEGG	KO_ENTRY	EC	Description	average FPKM.Alk	average FPKM.CK	fc	log2(fc)	pval	qval	regulation	significant |log2foldchange|≥1，p<0.05
GBCXE1	GB_A01G1775	GO:0005576(extracellular region);GO:0009056(catabolic process);GO:0016787(hydrolase activity);GO:0052689(carboxylic ester hydrolase activity)	NA	NA	NA	PREDICTED: probable carboxylesterase 11 [Gossypium hirsutum]	4.48686	5.71882	0.784577	-0.350012	0.472838	1	down
GBCXE10	GB_A06G2443	GO:0005575(cellular_component);GO:0009056(catabolic process);GO:0016787(hydrolase activity);GO:0052689(carboxylic ester hydrolase activity)	NA	NA	NA	hypothetical protein GOBAR_AA26104 [Gossypium barbadense]	0.23799	0.0175017	13.5981	3.76533	1	1	up
GBCXE11	GB_A07G0796	GO:0000139(Golgi membrane);GO:0005576(extracellular region);GO:0005789(endoplasmic reticulum membrane);GO:0009056(catabolic process);GO:0009737(response to abscisic acid);GO:0010296(prenylcysteine methylesterase activity);GO:0016020(membrane);GO:0016021(integral component of membrane)	00900(Terpenoid backbone biosynthesis)	K15889	EC:3.1.1.-	PREDICTED: isoprenylcysteine alpha-carbonyl methylesterase ICME-like isoform X1 [Gossypium hirsutum]	33.2264	72.0649	0.461063	-1.11696	0.0417442	0.902038	down	yes
GBCXE12	GB_A07G1587	GO:0005634(nucleus);GO:0052689(carboxylic ester hydrolase activity)	NA	NA	NA	hypothetical protein GOBAR_AA05102 [Gossypium barbadense]	0.0001	0.0001	1	0	1	1	no
GBCXE13	GB_A07G2637	GO:0005576(extracellular region);GO:0009056(catabolic process);GO:0016787(hydrolase activity);GO:0052689(carboxylic ester hydrolase activity)	04075(Plant hormone signal transduction)	K14493	EC:3.-.-.-	hypothetical protein GOBAR_AA00454 [Gossypium barbadense]	5.15353	6.61556	0.779002	-0.360302	0.391309	1	down
GBCXE14	GB_A08G2214	GO:0005515(protein binding);GO:0005634(nucleus);GO:0005737(cytoplasm);GO:0009056(catabolic process);GO:0009739(response to gibberellin);GO:0009939(positive regulation of gibberellic acid mediated signaling pathway);GO:0010325(raffinose family oligosaccharide biosynthetic process);GO:0010331(gibberellin binding);GO:0010476(gibberellin mediated signaling pathway);GO:0016787(hydrolase activity);GO:0…	04075(Plant hormone signal transduction)	K14493	EC:3.-.-.-	PREDICTED: gibberellin receptor GID1B-like [Gossypium arboreum]	1.90002	1.95041	0.974163	-0.0377655	0.916191	1	down
GBCXE15	GB_A08G2514	GO:0005515(protein binding);GO:0005634(nucleus);GO:0005737(cytoplasm);GO:0009056(catabolic process);GO:0009739(response to gibberellin);GO:0009939(positive regulation of gibberellic acid mediated signaling pathway);GO:0010325(raffinose family oligosaccharide biosynthetic process);GO:0010331(gibberellin binding);GO:0010476(gibberellin mediated signaling pathway);GO:0016787(hydrolase activity);GO:0…	04075(Plant hormone signal transduction)	K14493	EC:3.-.-.-	PREDICTED: gibberellin receptor GID1C-like [Gossypium hirsutum]	9.90689	14.9291	0.663598	-0.591619	0.292591	1	down
GBCXE16	GB_A08G2727	GO:0005634(nucleus);GO:0009056(catabolic process);GO:0009860(pollen tube growth);GO:0052689(carboxylic ester hydrolase activity)	NA	NA	NA	PREDICTED: probable carboxylesterase 18 [Gossypium arboreum]	0.376301	0.730015	0.51547	-0.956038	1	1	down
GBCXE17	GB_A09G0499	GO:0005576(extracellular region);GO:0009056(catabolic process);GO:0016787(hydrolase activity);GO:0052689(carboxylic ester hydrolase activity)	NA	NA	NA	PREDICTED: probable carboxylesterase 11 [Gossypium hirsutum]	5.76502	7.07269	0.81511	-0.294933	0.443947	1	down
GBCXE18	GB_A09G1301	GO:0005634(nucleus);GO:0008152(metabolic process);GO:0016787(hydrolase activity);GO:0052689(carboxylic ester hydrolase activity)	04075(Plant hormone signal transduction)	K14493	EC:3.-.-.-	PREDICTED: probable carboxylesterase 15 [Gossypium arboreum]	3.3677	3.85429	0.873755	-0.1947	0.752819	1	down
GBCXE19	GB_A09G1600	GO:0005634(nucleus);GO:0008152(metabolic process);GO:0016787(hydrolase activity);GO:0052689(carboxylic ester hydrolase activity)	04075(Plant hormone signal transduction)	K14493	EC:3.-.-.-	PREDICTED: probable carboxylesterase 15 [Gossypium arboreum]	0.177618	0.07724	2.29956	1.20136	1	1	up
GBCXE2	GB_A03G0440	GO:0005634(nucleus);GO:0009056(catabolic process);GO:0009860(pollen tube growth);GO:0052689(carboxylic ester hydrolase activity)	NA	NA	NA	hypothetical protein GOBAR_AA26584 [Gossypium barbadense]	0.118996	0.034679	3.43135	1.77877	1	1	up
GBCXE20	GB_A09G2449	GO:0009717(isoflavonoid biosynthetic process);GO:0033987(2-hydroxyisoflavanone dehydratase activity);GO:0046287(isoflavonoid metabolic process);GO:0052689(carboxylic ester hydrolase activity)	00943(Isoflavonoid biosynthesis)	K13258	EC:4.2.1.105	hypothetical protein GOBAR_AA34304 [Gossypium barbadense]	11.4779	19.9814	0.57443	-0.799797	0.26857	1	down
GBCXE21	GB_A10G1858	GO:0005576(extracellular region);GO:0009056(catabolic process);GO:0016787(hydrolase activity);GO:0052689(carboxylic ester hydrolase activity)	04075(Plant hormone signal transduction)	K14493	EC:3.-.-.-	PREDICTED: probable carboxylesterase 11 [Gossypium raimondii]	0.15445	0.106142	1.45512	0.54114	1	1	up
GBCXE22	GB_A11G0690	GO:0005634(nucleus);GO:0005737(cytoplasm);GO:0052689(carboxylic ester hydrolase activity)	04075(Plant hormone signal transduction)	K14493	EC:3.-.-.-	PREDICTED: probable carboxylesterase 11 isoform X1 [Gossypium arboreum]	3.28013	2.81477	1.16533	0.220737	0.754105	1	up
GBCXE23	GB_A11G0872	GO:0005634(nucleus);GO:0052689(carboxylic ester hydrolase activity)	NA	NA	NA	hypothetical protein GOBAR_AA25181 [Gossypium barbadense]	2.33156	1.43241	1.62773	0.702857	0.342394	1	up
GBCXE24	GB_A11G1249	GO:0005515(protein binding);GO:0005634(nucleus);GO:0005737(cytoplasm);GO:0009056(catabolic process);GO:0009739(response to gibberellin);GO:0009939(positive regulation of gibberellic acid mediated signaling pathway);GO:0010325(raffinose family oligosaccharide biosynthetic process);GO:0010331(gibberellin binding);GO:0010476(gibberellin mediated signaling pathway);GO:0016787(hydrolase activity);GO:0…	04075(Plant hormone signal transduction)	K14493	EC:3.-.-.-	PREDICTED: gibberellin receptor GID1B-like isoform X1 [Gossypium hirsutum]	21.8802	4.49818	4.86423	2.28221	1.61953e-05	0.00264428	up	yes
GBCXE25	GB_A11G1700	GO:0005575(cellular_component);GO:0009056(catabolic process);GO:0016787(hydrolase activity);GO:0052689(carboxylic ester hydrolase activity)	NA	NA	NA	PREDICTED: probable carboxylesterase 17 [Gossypium hirsutum]	0.0001	0.048394	0.00206637	-8.91868	1	1	down
GBCXE26	GB_A11G2992	GO:0005515(protein binding);GO:0005634(nucleus);GO:0005737(cytoplasm);GO:0009056(catabolic process);GO:0009739(response to gibberellin);GO:0009939(positive regulation of gibberellic acid mediated signaling pathway);GO:0010325(raffinose family oligosaccharide biosynthetic process);GO:0010331(gibberellin binding);GO:0010476(gibberellin mediated signaling pathway);GO:0016787(hydrolase activity);GO:0…	04075(Plant hormone signal transduction)	K14493	EC:3.-.-.-	PREDICTED: gibberellin receptor GID1C-like [Gossypium hirsutum]	13.5038	6.60907	2.04322	1.03084	0.0399984	0.880296	up	yes
GBCXE27	GB_A11G3083	GO:0005634(nucleus);GO:0008152(metabolic process);GO:0016787(hydrolase activity);GO:0052689(carboxylic ester hydrolase activity)	04075(Plant hormone signal transduction)	K14493	EC:3.-.-.-	hypothetical protein GOBAR_AA31793 [Gossypium barbadense]	0.394507	0.700883	0.562872	-0.829121	0.642642	1	down
GBCXE28	GB_A12G0065	GO:0005515(protein binding);GO:0005634(nucleus);GO:0005737(cytoplasm);GO:0009056(catabolic process);GO:0009739(response to gibberellin);GO:0009939(positive regulation of gibberellic acid mediated signaling pathway);GO:0010325(raffinose family oligosaccharide biosynthetic process);GO:0010331(gibberellin binding);GO:0010476(gibberellin mediated signaling pathway);GO:0016787(hydrolase activity);GO:0…	04075(Plant hormone signal transduction)	K14493	EC:3.-.-.-	gibberellic acid receptor [Gossypium hirsutum]	10.077	8.06403	1.24962	0.321486	0.697547	1	up
GBCXE29	GB_A12G0228	GO:0005634(nucleus);GO:0005739(mitochondrion);GO:0052689(carboxylic ester hydrolase activity)	NA	NA	NA	hypothetical protein GOBAR_AA18606 [Gossypium barbadense]	11.6299	10.6732	1.08963	0.123842	0.886143	1	up
GBCXE3	GB_A03G2227	GO:0005634(nucleus);GO:0005737(cytoplasm);GO:0005829(cytosol);GO:0009056(catabolic process);GO:0052689(carboxylic ester hydrolase activity)	NA	NA	NA	PREDICTED: probable carboxylesterase 7 [Gossypium arboreum]	1.05873	0.759825	1.39338	0.478589	0.573699	1	up
GBCXE30	GB_A12G0531	GO:0005575(cellular_component);GO:0009056(catabolic process);GO:0016787(hydrolase activity);GO:0052689(carboxylic ester hydrolase activity)	NA	NA	NA	PREDICTED: probable carboxylesterase 17 [Gossypium hirsutum]	0.0001	0.0001	1	0	1	1	no
GBCXE31	GB_A12G1961	GO:0005634(nucleus);GO:0052689(carboxylic ester hydrolase activity)	NA	NA	NA	PREDICTED: probable carboxylesterase 6 [Gossypium hirsutum]	8.5056	2.18511	3.89253	1.96071	0.00550933	0.247193	up	yes
GBCXE32	GB_A12G2922	GO:0005634(nucleus);GO:0009056(catabolic process);GO:0016787(hydrolase activity);GO:0052689(carboxylic ester hydrolase activity)	04075(Plant hormone signal transduction)	K14493	EC:3.-.-.-	PREDICTED: carboxylesterase 1 [Gossypium arboreum]	1.01201	1.46743	0.689645	-0.536073	0.543116	1	down
GBCXE33	GB_A13G0390	GO:0005634(nucleus);GO:0005737(cytoplasm);GO:0005829(cytosol);GO:0009056(catabolic process);GO:0052689(carboxylic ester hydrolase activity)	NA	NA	NA	hypothetical protein GOBAR_AA15289 [Gossypium barbadense]	37.8802	37.2592	1.01667	0.0238492	0.96321	1	up
GBCXE34	GB_A13G0791	GO:0000139(Golgi membrane);GO:0005789(endoplasmic reticulum membrane);GO:0009056(catabolic process);GO:0009507(chloroplast);GO:0009737(response to abscisic acid);GO:0010296(prenylcysteine methylesterase activity);GO:0016021(integral component of membrane)	00900(Terpenoid backbone biosynthesis)	K15889	EC:3.1.1.-	PREDICTED: probable isoprenylcysteine alpha-carbonyl methylesterase ICMEL1 isoform X1 [Gossypium hirsutum]	15.6229	15.6497	0.998286	-0.00247463	0.887727	1	down
GBCXE35	GB_A13G2141	GO:0005515(protein binding);GO:0005634(nucleus);GO:0005737(cytoplasm);GO:0009056(catabolic process);GO:0009739(response to gibberellin);GO:0009939(positive regulation of gibberellic acid mediated signaling pathway);GO:0010325(raffinose family oligosaccharide biosynthetic process);GO:0010331(gibberellin binding);GO:0010476(gibberellin mediated signaling pathway);GO:0016787(hydrolase activity);GO:0…	04075(Plant hormone signal transduction)	K14493	EC:3.-.-.-	PREDICTED: gibberellin receptor GID1C-like [Gossypium hirsutum]	20.7736	16.9932	1.22247	0.289794	0.548116	1	up
GBCXE36	GB_A13G2142	GO:0005515(protein binding);GO:0005634(nucleus);GO:0005737(cytoplasm);GO:0009056(catabolic process);GO:0009739(response to gibberellin);GO:0009939(positive regulation of gibberellic acid mediated signaling pathway);GO:0010325(raffinose family oligosaccharide biosynthetic process);GO:0010331(gibberellin binding);GO:0010476(gibberellin mediated signaling pathway);GO:0016787(hydrolase activity);GO:0…	04075(Plant hormone signal transduction)	K14493	EC:3.-.-.-	hypothetical protein GOBAR_AA23013 [Gossypium barbadense]	6.83329	5.96472	1.14562	0.196125	0.754654	1	up
GBCXE37	GB_D01G1935	GO:0005576(extracellular region);GO:0009056(catabolic process);GO:0016787(hydrolase activity);GO:0052689(carboxylic ester hydrolase activity)	NA	NA	NA	hypothetical protein B456_002G190500 [Gossypium raimondii]	4.14443	4.16188	0.995807	-0.00606226	0.91945	1	down
GBCXE38	GB_D02G0993	GO:0005634(nucleus);GO:0052689(carboxylic ester hydrolase activity)	NA	NA	NA	hypothetical protein GOBAR_DD01175 [Gossypium barbadense]	4.34898	6.42775	0.676596	-0.563634	0.535226	1	down
GBCXE39	GB_D02G2374	GO:0005634(nucleus);GO:0005737(cytoplasm);GO:0005829(cytosol);GO:0009056(catabolic process);GO:0052689(carboxylic ester hydrolase activity)	NA	NA	NA	PREDICTED: probable carboxylesterase 7 isoform X1 [Gossypium raimondii]	0.883182	0.957108	0.922761	-0.115971	0.842414	1	down
GBCXE4	GB_A03G2228	GO:0005634(nucleus);GO:0005737(cytoplasm);GO:0005829(cytosol);GO:0009056(catabolic process);GO:0052689(carboxylic ester hydrolase activity)	NA	NA	NA	PREDICTED: probable carboxylesterase 12 [Gossypium hirsutum]	0.0001	0.0196593	0.00508664	-7.61907	1	1	down
GBCXE40	GB_D02G2375	GO:0005634(nucleus);GO:0005737(cytoplasm);GO:0005829(cytosol);GO:0009056(catabolic process);GO:0052689(carboxylic ester hydrolase activity)	NA	NA	NA	hypothetical protein GOBAR_DD24465 [Gossypium barbadense]	8.41447	8.19608	1.02665	0.0379382	0.999494	1	up
GBCXE41	GB_D02G2376	GO:0005634(nucleus);GO:0005737(cytoplasm);GO:0005829(cytosol);GO:0009056(catabolic process);GO:0052689(carboxylic ester hydrolase activity)	NA	NA	NA	hypothetical protein GOBAR_DD15550 [Gossypium barbadense]	7.0332	7.92301	0.887693	-0.171868	0.667529	1	down
GBCXE42	GB_D02G2378	GO:0005634(nucleus);GO:0005737(cytoplasm);GO:0005829(cytosol);GO:0009056(catabolic process);GO:0052689(carboxylic ester hydrolase activity)	NA	NA	NA	hypothetical protein GOBAR_DD21103 [Gossypium barbadense]	11.1547	19.3268	0.577161	-0.792955	0.075854	1	down
GBCXE43	GB_D03G1550	GO:0005634(nucleus);GO:0009056(catabolic process);GO:0009860(pollen tube growth);GO:0052689(carboxylic ester hydrolase activity)	NA	NA	NA	PREDICTED: probable carboxylesterase 18 [Gossypium raimondii]	0.0001	0.0001	1	0	1	1	no
GBCXE44	GB_D04G0362	GO:0005634(nucleus);GO:0009056(catabolic process);GO:0009860(pollen tube growth);GO:0052689(carboxylic ester hydrolase activity)	NA	NA	NA	PREDICTED: probable carboxylesterase 18 [Gossypium raimondii]	1.32876	1.24475	1.06749	0.0942214	0.936823	1	up
GBCXE45	GB_D04G0868	GO:0005576(extracellular region);GO:0009056(catabolic process);GO:0016787(hydrolase activity);GO:0052689(carboxylic ester hydrolase activity)	04075(Plant hormone signal transduction)	K14493	EC:3.-.-.-	hypothetical protein GOBAR_DD04169 [Gossypium barbadense]	0.597721	0.414452	1.4422	0.528268	1	1	up
GBCXE46	GB_D05G2071	GO:0005634(nucleus);GO:0052689(carboxylic ester hydrolase activity)	NA	NA	NA	PREDICTED: probable carboxylesterase 2 [Gossypium raimondii]	9.53411	10.0883	0.945069	-0.0815086	0.81848	1	down
GBCXE47	GB_D05G2072	GO:0005634(nucleus);GO:0052689(carboxylic ester hydrolase activity)	NA	NA	NA	PREDICTED: probable carboxylesterase 2 [Gossypium raimondii]	4.5376	8.60458	0.527348	-0.923173	0.251573	1	down
GBCXE48	GB_D06G1132	GO:0005575(cellular_component);GO:0009056(catabolic process);GO:0016787(hydrolase activity);GO:0052689(carboxylic ester hydrolase activity)	NA	NA	NA	hypothetical protein GOBAR_DD20878 [Gossypium barbadense]	0.0001	0.0001	1	0	1	1	no
GBCXE49	GB_D06G2165	GO:0005634(nucleus);GO:0008152(metabolic process);GO:0016787(hydrolase activity);GO:0052689(carboxylic ester hydrolase activity)	04075(Plant hormone signal transduction)	K14493	EC:3.-.-.-	PREDICTED: probable carboxylesterase 15 [Gossypium hirsutum]	112.805	32.917	3.42696	1.77693	7.66043e-05	0.00888355	up	yes
GBCXE5	GB_A03G2230	GO:0005634(nucleus);GO:0005829(cytosol);GO:0009056(catabolic process);GO:0052689(carboxylic ester hydrolase activity)	NA	NA	NA	PREDICTED: probable carboxylesterase 13 [Gossypium arboreum]	6.18807	6.58371	0.939907	-0.0894102	0.819976	1	down
GBCXE50	GB_D07G0804	GO:0000139(Golgi membrane);GO:0005576(extracellular region);GO:0005789(endoplasmic reticulum membrane);GO:0009056(catabolic process);GO:0009737(response to abscisic acid);GO:0010296(prenylcysteine methylesterase activity);GO:0016020(membrane);GO:0016021(integral component of membrane)	00900(Terpenoid backbone biosynthesis)	K15889	EC:3.1.1.-	PREDICTED: isoprenylcysteine alpha-carbonyl methylesterase ICME-like isoform X1 [Gossypium hirsutum]	31.2897	54.7227	0.571786	-0.806453	0.147182	1	down
GBCXE51	GB_D07G1607	GO:0005634(nucleus);GO:0052689(carboxylic ester hydrolase activity)	NA	NA	NA	hypothetical protein GOBAR_DD05505 [Gossypium barbadense]	0.0001	0.0001	1	0	1	1	no
GBCXE52	GB_D07G2614	GO:0005576(extracellular region);GO:0009056(catabolic process);GO:0016787(hydrolase activity);GO:0052689(carboxylic ester hydrolase activity)	04075(Plant hormone signal transduction)	K14493	EC:3.-.-.-	PREDICTED: probable carboxylesterase 11 [Gossypium hirsutum]	5.20127	7.63828	0.680948	-0.554383	0.182804	1	down
GBCXE53	GB_D08G2202	GO:0005515(protein binding);GO:0005634(nucleus);GO:0005737(cytoplasm);GO:0009056(catabolic process);GO:0009739(response to gibberellin);GO:0009939(positive regulation of gibberellic acid mediated signaling pathway);GO:0010325(raffinose family oligosaccharide biosynthetic process);GO:0010331(gibberellin binding);GO:0010476(gibberellin mediated signaling pathway);GO:0016787(hydrolase activity);GO:0…	04075(Plant hormone signal transduction)	K14493	EC:3.-.-.-	PREDICTED: gibberellin receptor GID1B-like [Gossypium hirsutum]	1.70982	0.739145	2.31324	1.20992	0.151452	1	up
GBCXE54	GB_D08G2508	GO:0005515(protein binding);GO:0005634(nucleus);GO:0005737(cytoplasm);GO:0009056(catabolic process);GO:0009739(response to gibberellin);GO:0009939(positive regulation of gibberellic acid mediated signaling pathway);GO:0010325(raffinose family oligosaccharide biosynthetic process);GO:0010331(gibberellin binding);GO:0010476(gibberellin mediated signaling pathway);GO:0016787(hydrolase activity);GO:0…	04075(Plant hormone signal transduction)	K14493	EC:3.-.-.-	Gibberellin receptor GID1C -like protein [Gossypium arboreum]	8.32342	9.15124	0.90954	-0.136792	0.708561	1	down
GBCXE55	GB_D08G2710	GO:0005634(nucleus);GO:0009056(catabolic process);GO:0009860(pollen tube growth);GO:0052689(carboxylic ester hydrolase activity)	NA	NA	NA	PREDICTED: probable carboxylesterase 18 [Gossypium hirsutum]	0.0208003	0.072775	0.285817	-1.80684	1	1	down
GBCXE56	GB_D08G2711	GO:0005634(nucleus);GO:0009056(catabolic process);GO:0009860(pollen tube growth);GO:0052689(carboxylic ester hydrolase activity)	NA	NA	NA	PREDICTED: probable carboxylesterase 18 [Gossypium hirsutum]	0.148824	0.926895	0.160562	-2.6388	0.0301287	0.753252	down	yes
GBCXE57	GB_D09G0387	GO:0005576(extracellular region);GO:0009056(catabolic process);GO:0016787(hydrolase activity);GO:0052689(carboxylic ester hydrolase activity)	04075(Plant hormone signal transduction)	K14493	EC:3.-.-.-	PREDICTED: probable carboxylesterase 11 [Gossypium hirsutum]	2.18064	2.84547	0.766357	-0.383911	0.489102	1	down
GBCXE58	GB_D09G1148	GO:0005634(nucleus);GO:0008152(metabolic process);GO:0016787(hydrolase activity);GO:0052689(carboxylic ester hydrolase activity)	04075(Plant hormone signal transduction)	K14493	EC:3.-.-.-	hypothetical protein B456_006G117200 [Gossypium raimondii]	4.15847	4.08684	1.01753	0.0250693	0.972667	1	up
GBCXE59	GB_D09G1445	GO:0005634(nucleus);GO:0008152(metabolic process);GO:0016787(hydrolase activity);GO:0052689(carboxylic ester hydrolase activity)	04075(Plant hormone signal transduction)	K14493	EC:3.-.-.-	PREDICTED: probable carboxylesterase 15 [Gossypium raimondii]	0.256102	0.102152	2.50708	1.32601	1	1	up
GBCXE6	GB_A05G2049	GO:0005634(nucleus);GO:0052689(carboxylic ester hydrolase activity)	NA	NA	NA	PREDICTED: probable carboxylesterase 2 [Gossypium hirsutum]	6.63007	5.3676	1.2352	0.304747	0.632062	1	up
GBCXE60	GB_D09G2295	GO:0009717(isoflavonoid biosynthetic process);GO:0033987(2-hydroxyisoflavanone dehydratase activity);GO:0046287(isoflavonoid metabolic process);GO:0052689(carboxylic ester hydrolase activity)	00943(Isoflavonoid biosynthesis)	K13258	EC:4.2.1.105	hypothetical protein GOBAR_DD28504 [Gossypium barbadense]	10.2877	11.0449	0.931442	-0.102462	0.835934	1	down
GBCXE61	GB_D10G1152	GO:0005634(nucleus);GO:0009056(catabolic process);GO:0009860(pollen tube growth);GO:0052689(carboxylic ester hydrolase activity)	NA	NA	NA	hypothetical protein GOBAR_DD11089 [Gossypium barbadense]	44.3497	25.4479	1.74277	0.801379	0.0813429	1	up
GBCXE62	GB_D11G0709	GO:0005576(extracellular region);GO:0009056(catabolic process);GO:0016787(hydrolase activity);GO:0052689(carboxylic ester hydrolase activity)	04075(Plant hormone signal transduction)	K14493	EC:3.-.-.-	hypothetical protein GOBAR_DD32900 [Gossypium barbadense]	2.8273	2.92173	0.96768	-0.0473985	0.865897	1	down
GBCXE63	GB_D11G1283	GO:0005515(protein binding);GO:0005634(nucleus);GO:0005737(cytoplasm);GO:0009056(catabolic process);GO:0009739(response to gibberellin);GO:0009939(positive regulation of gibberellic acid mediated signaling pathway);GO:0010325(raffinose family oligosaccharide biosynthetic process);GO:0010331(gibberellin binding);GO:0010476(gibberellin mediated signaling pathway);GO:0016787(hydrolase activity);GO:0…	04075(Plant hormone signal transduction)	K14493	EC:3.-.-.-	PREDICTED: gibberellin receptor GID1B-like isoform X1 [Gossypium hirsutum]	15.8264	5.83374	2.71291	1.43984	0.0491056	0.98183	up	yes
GBCXE64	GB_D11G1749	GO:0005575(cellular_component);GO:0009056(catabolic process);GO:0016787(hydrolase activity);GO:0052689(carboxylic ester hydrolase activity)	NA	NA	NA	hypothetical protein GOBAR_DD06548 [Gossypium barbadense]	0.0203643	0.0188523	1.0802	0.111301	1	1	up
GBCXE65	GB_D11G3080	GO:0005634(nucleus);GO:0008152(metabolic process);GO:0016787(hydrolase activity);GO:0052689(carboxylic ester hydrolase activity)	04075(Plant hormone signal transduction)	K14493	EC:3.-.-.-	PREDICTED: probable carboxylesterase 15 [Gossypium hirsutum]	2.15991	1.55973	1.3848	0.469673	0.578111	1	up
GBCXE66	GB_D12G0068	GO:0005515(protein binding);GO:0005634(nucleus);GO:0005737(cytoplasm);GO:0009056(catabolic process);GO:0009739(response to gibberellin);GO:0009939(positive regulation of gibberellic acid mediated signaling pathway);GO:0010325(raffinose family oligosaccharide biosynthetic process);GO:0010331(gibberellin binding);GO:0010476(gibberellin mediated signaling pathway);GO:0016787(hydrolase activity);GO:0…	04075(Plant hormone signal transduction)	K14493	EC:3.-.-.-	PREDICTED: gibberellin receptor GID1B-like [Gossypium hirsutum]	6.49386	5.08955	1.27592	0.351538	0.631231	1	up
GBCXE67	GB_D12G0243	GO:0005634(nucleus);GO:0005739(mitochondrion);GO:0052689(carboxylic ester hydrolase activity)	NA	NA	NA	PREDICTED: probable carboxylesterase 2 [Gossypium hirsutum]	15.9289	12.844	1.24018	0.310553	0.621025	1	up
GBCXE68	GB_D12G0527	GO:0005575(cellular_component);GO:0009056(catabolic process);GO:0016787(hydrolase activity);GO:0052689(carboxylic ester hydrolase activity)	NA	NA	NA	PREDICTED: probable carboxylesterase 17 [Gossypium hirsutum]	0.0001	0.0001	1	0	1	1	no
GBCXE69	GB_D12G1950	GO:0005634(nucleus);GO:0052689(carboxylic ester hydrolase activity)	NA	NA	NA	PREDICTED: probable carboxylesterase 6 [Gossypium raimondii]	7.87933	0.965368	8.16199	3.02892	5.01261e-06	0.00103578	up	yes
GBCXE7	GB_A05G2050	GO:0005634(nucleus);GO:0052689(carboxylic ester hydrolase activity)	NA	NA	NA	PREDICTED: probable carboxylesterase 2 [Gossypium hirsutum]	3.76267	5.33853	0.704814	-0.504685	0.535889	1	down
GBCXE70	GB_D12G2931	GO:0005634(nucleus);GO:0009056(catabolic process);GO:0016787(hydrolase activity);GO:0052689(carboxylic ester hydrolase activity)	04075(Plant hormone signal transduction)	K14493	EC:3.-.-.-	PREDICTED: probable carboxylesterase 120 [Gossypium hirsutum]	4.44957	7.61255	0.584506	-0.774711	0.268126	1	down
GBCXE71	GB_D13G0727	GO:0000139(Golgi membrane);GO:0005789(endoplasmic reticulum membrane);GO:0009056(catabolic process);GO:0009507(chloroplast);GO:0009737(response to abscisic acid);GO:0010296(prenylcysteine methylesterase activity);GO:0016021(integral component of membrane)	00900(Terpenoid backbone biosynthesis)	K15889	EC:3.1.1.-	hypothetical protein GOBAR_DD25915 [Gossypium barbadense]	11.6484	11.4317	1.01896	0.0270925	0.959285	1	up
GBCXE72	GB_D13G2074	GO:0005515(protein binding);GO:0005634(nucleus);GO:0005737(cytoplasm);GO:0009056(catabolic process);GO:0009739(response to gibberellin);GO:0009939(positive regulation of gibberellic acid mediated signaling pathway);GO:0010325(raffinose family oligosaccharide biosynthetic process);GO:0010331(gibberellin binding);GO:0010476(gibberellin mediated signaling pathway);GO:0016787(hydrolase activity);GO:0…	04075(Plant hormone signal transduction)	K14493	EC:3.-.-.-	PREDICTED: gibberellin receptor GID1C-like isoform X1 [Gossypium raimondii]	8.23226	4.30699	1.91137	0.934607	0.0845383	1	up
GBCXE8	GB_A05G3657	GO:0005576(extracellular region);GO:0009056(catabolic process);GO:0016787(hydrolase activity);GO:0052689(carboxylic ester hydrolase activity)	04075(Plant hormone signal transduction)	K14493	EC:3.-.-.-	hypothetical protein GOBAR_AA05947 [Gossypium barbadense]	2.27663	2.40029	0.948478	-0.0763142	0.85003	1	down
GBCXE9	GB_A06G2065	GO:0005634(nucleus);GO:0008152(metabolic process);GO:0016787(hydrolase activity);GO:0052689(carboxylic ester hydrolase activity)	04075(Plant hormone signal transduction)	K14493	EC:3.-.-.-	PREDICTED: probable carboxylesterase 15 [Gossypium hirsutum]	14.0797	12.3364	1.14132	0.190698	0.877109	1	up

## Sheet: S8
Table. S8 SalVSCK_Gene_differential_expression
name	gene_id	GO	KEGG	KO_ENTRY	EC	Description	average FPKM.Sal	average FPKM.CK	fc	log2(fc)	pval	qval	regulation	significant |log2foldchange|≥1，p<0.05
GBCXE1	GB_A01G1775	GO:0005576(extracellular region);GO:0009056(catabolic process);GO:0016787(hydrolase activity);GO:0052689(carboxylic ester hydrolase activity)	NA	NA	NA	PREDICTED: probable carboxylesterase 11 [Gossypium hirsutum]	4.11165	5.71882	0.718969	-0.475998	0.249823	1	down
GBCXE10	GB_A06G2443	GO:0005575(cellular_component);GO:0009056(catabolic process);GO:0016787(hydrolase activity);GO:0052689(carboxylic ester hydrolase activity)	NA	NA	NA	hypothetical protein GOBAR_AA26104 [Gossypium barbadense]	0.050727	0.0175017	2.89841	1.53526	1	1	up
GBCXE11	GB_A07G0796	GO:0000139(Golgi membrane);GO:0005576(extracellular region);GO:0005789(endoplasmic reticulum membrane);GO:0009056(catabolic process);GO:0009737(response to abscisic acid);GO:0010296(prenylcysteine methylesterase activity);GO:0016020(membrane);GO:0016021(integral component of membrane)	00900(Terpenoid backbone biosynthesis)	K15889	EC:3.1.1.-	PREDICTED: isoprenylcysteine alpha-carbonyl methylesterase ICME-like isoform X1 [Gossypium hirsutum]	32.0317	72.0649	0.444484	-1.1698	0.0392376	0.660031	down	yes
GBCXE12	GB_A07G1587	GO:0005634(nucleus);GO:0052689(carboxylic ester hydrolase activity)	NA	NA	NA	hypothetical protein GOBAR_AA05102 [Gossypium barbadense]	0.0001	0.0001	1	0	1	1	no
GBCXE13	GB_A07G2637	GO:0005576(extracellular region);GO:0009056(catabolic process);GO:0016787(hydrolase activity);GO:0052689(carboxylic ester hydrolase activity)	04075(Plant hormone signal transduction)	K14493	EC:3.-.-.-	hypothetical protein GOBAR_AA00454 [Gossypium barbadense]	5.16487	6.61556	0.780715	-0.357131	0.315596	1	down
GBCXE14	GB_A08G2214	GO:0005515(protein binding);GO:0005634(nucleus);GO:0005737(cytoplasm);GO:0009056(catabolic process);GO:0009739(response to gibberellin);GO:0009939(positive regulation of gibberellic acid mediated signaling pathway);GO:0010325(raffinose family oligosaccharide biosynthetic process);GO:0010331(gibberellin binding);GO:0010476(gibberellin mediated signaling pathway);GO:0016787(hydrolase activity);GO:0…	04075(Plant hormone signal transduction)	K14493	EC:3.-.-.-	PREDICTED: gibberellin receptor GID1B-like [Gossypium arboreum]	1.44326	1.95041	0.739976	-0.434449	0.468121	1	down
GBCXE15	GB_A08G2514	GO:0005515(protein binding);GO:0005634(nucleus);GO:0005737(cytoplasm);GO:0009056(catabolic process);GO:0009739(response to gibberellin);GO:0009939(positive regulation of gibberellic acid mediated signaling pathway);GO:0010325(raffinose family oligosaccharide biosynthetic process);GO:0010331(gibberellin binding);GO:0010476(gibberellin mediated signaling pathway);GO:0016787(hydrolase activity);GO:0…	04075(Plant hormone signal transduction)	K14493	EC:3.-.-.-	PREDICTED: gibberellin receptor GID1C-like [Gossypium hirsutum]	10.0725	14.9291	0.674688	-0.567708	0.27404	1	down
GBCXE16	GB_A08G2727	GO:0005634(nucleus);GO:0009056(catabolic process);GO:0009860(pollen tube growth);GO:0052689(carboxylic ester hydrolase activity)	NA	NA	NA	PREDICTED: probable carboxylesterase 18 [Gossypium arboreum]	0.234729	0.730015	0.32154	-1.63693	1	1	down
GBCXE17	GB_A09G0499	GO:0005576(extracellular region);GO:0009056(catabolic process);GO:0016787(hydrolase activity);GO:0052689(carboxylic ester hydrolase activity)	NA	NA	NA	PREDICTED: probable carboxylesterase 11 [Gossypium hirsutum]	4.76369	7.07269	0.673533	-0.57018	0.125764	1	down
GBCXE18	GB_A09G1301	GO:0005634(nucleus);GO:0008152(metabolic process);GO:0016787(hydrolase activity);GO:0052689(carboxylic ester hydrolase activity)	04075(Plant hormone signal transduction)	K14493	EC:3.-.-.-	PREDICTED: probable carboxylesterase 15 [Gossypium arboreum]	2.61946	3.85429	0.679622	-0.557196	0.362537	1	down
GBCXE19	GB_A09G1600	GO:0005634(nucleus);GO:0008152(metabolic process);GO:0016787(hydrolase activity);GO:0052689(carboxylic ester hydrolase activity)	04075(Plant hormone signal transduction)	K14493	EC:3.-.-.-	PREDICTED: probable carboxylesterase 15 [Gossypium arboreum]	0.0001	0.07724	0.00129467	-9.5932	1	1	down
GBCXE2	GB_A03G0440	GO:0005634(nucleus);GO:0009056(catabolic process);GO:0009860(pollen tube growth);GO:0052689(carboxylic ester hydrolase activity)	NA	NA	NA	hypothetical protein GOBAR_AA26584 [Gossypium barbadense]	0.230721	0.034679	6.65304	2.73401	1	1	up
GBCXE20	GB_A09G2449	GO:0009717(isoflavonoid biosynthetic process);GO:0033987(2-hydroxyisoflavanone dehydratase activity);GO:0046287(isoflavonoid metabolic process);GO:0052689(carboxylic ester hydrolase activity)	00943(Isoflavonoid biosynthesis)	K13258	EC:4.2.1.105	hypothetical protein GOBAR_AA34304 [Gossypium barbadense]	7.59383	19.9814	0.380044	-1.39576	0.0247868	0.510543	down	yes
GBCXE21	GB_A10G1858	GO:0005576(extracellular region);GO:0009056(catabolic process);GO:0016787(hydrolase activity);GO:0052689(carboxylic ester hydrolase activity)	04075(Plant hormone signal transduction)	K14493	EC:3.-.-.-	PREDICTED: probable carboxylesterase 11 [Gossypium raimondii]	0.154956	0.106142	1.45989	0.545858	1	1	up
GBCXE22	GB_A11G0690	GO:0005634(nucleus);GO:0005737(cytoplasm);GO:0052689(carboxylic ester hydrolase activity)	04075(Plant hormone signal transduction)	K14493	EC:3.-.-.-	PREDICTED: probable carboxylesterase 11 isoform X1 [Gossypium arboreum]	3.34458	2.81477	1.18822	0.248807	0.750767	1	up
GBCXE23	GB_A11G0872	GO:0005634(nucleus);GO:0052689(carboxylic ester hydrolase activity)	NA	NA	NA	hypothetical protein GOBAR_AA25181 [Gossypium barbadense]	1.46759	1.43241	1.02456	0.0350108	0.931917	1	up
GBCXE24	GB_A11G1249	GO:0005515(protein binding);GO:0005634(nucleus);GO:0005737(cytoplasm);GO:0009056(catabolic process);GO:0009739(response to gibberellin);GO:0009939(positive regulation of gibberellic acid mediated signaling pathway);GO:0010325(raffinose family oligosaccharide biosynthetic process);GO:0010331(gibberellin binding);GO:0010476(gibberellin mediated signaling pathway);GO:0016787(hydrolase activity);GO:0…	04075(Plant hormone signal transduction)	K14493	EC:3.-.-.-	PREDICTED: gibberellin receptor GID1B-like isoform X1 [Gossypium hirsutum]	18.6233	4.49818	4.1402	2.0497	0.000104154	0.00922768	up	yes
GBCXE25	GB_A11G1700	GO:0005575(cellular_component);GO:0009056(catabolic process);GO:0016787(hydrolase activity);GO:0052689(carboxylic ester hydrolase activity)	NA	NA	NA	PREDICTED: probable carboxylesterase 17 [Gossypium hirsutum]	0.0001	0.048394	0.00206637	-8.91868	1	1	down
GBCXE26	GB_A11G2992	GO:0005515(protein binding);GO:0005634(nucleus);GO:0005737(cytoplasm);GO:0009056(catabolic process);GO:0009739(response to gibberellin);GO:0009939(positive regulation of gibberellic acid mediated signaling pathway);GO:0010325(raffinose family oligosaccharide biosynthetic process);GO:0010331(gibberellin binding);GO:0010476(gibberellin mediated signaling pathway);GO:0016787(hydrolase activity);GO:0…	04075(Plant hormone signal transduction)	K14493	EC:3.-.-.-	PREDICTED: gibberellin receptor GID1C-like [Gossypium hirsutum]	12.0522	6.60907	1.82358	0.866774	0.0860038	0.952228	up
GBCXE27	GB_A11G3083	GO:0005634(nucleus);GO:0008152(metabolic process);GO:0016787(hydrolase activity);GO:0052689(carboxylic ester hydrolase activity)	04075(Plant hormone signal transduction)	K14493	EC:3.-.-.-	hypothetical protein GOBAR_AA31793 [Gossypium barbadense]	0.144149	0.700883	0.205668	-2.28161	1	1	down
GBCXE28	GB_A12G0065	GO:0005515(protein binding);GO:0005634(nucleus);GO:0005737(cytoplasm);GO:0009056(catabolic process);GO:0009739(response to gibberellin);GO:0009939(positive regulation of gibberellic acid mediated signaling pathway);GO:0010325(raffinose family oligosaccharide biosynthetic process);GO:0010331(gibberellin binding);GO:0010476(gibberellin mediated signaling pathway);GO:0016787(hydrolase activity);GO:0…	04075(Plant hormone signal transduction)	K14493	EC:3.-.-.-	gibberellic acid receptor [Gossypium hirsutum]	8.65162	8.06403	1.07287	0.101469	0.980982	1	up
GBCXE29	GB_A12G0228	GO:0005634(nucleus);GO:0005739(mitochondrion);GO:0052689(carboxylic ester hydrolase activity)	NA	NA	NA	hypothetical protein GOBAR_AA18606 [Gossypium barbadense]	10.3906	10.6732	0.973518	-0.0387198	0.812035	1	down
GBCXE3	GB_A03G2227	GO:0005634(nucleus);GO:0005737(cytoplasm);GO:0005829(cytosol);GO:0009056(catabolic process);GO:0052689(carboxylic ester hydrolase activity)	NA	NA	NA	PREDICTED: probable carboxylesterase 7 [Gossypium arboreum]	0.929068	0.759825	1.22274	0.290116	1	1	up	yes
GBCXE30	GB_A12G0531	GO:0005575(cellular_component);GO:0009056(catabolic process);GO:0016787(hydrolase activity);GO:0052689(carboxylic ester hydrolase activity)	NA	NA	NA	PREDICTED: probable carboxylesterase 17 [Gossypium hirsutum]	0.0001	0.0001	1	0	1	1	no
GBCXE31	GB_A12G1961	GO:0005634(nucleus);GO:0052689(carboxylic ester hydrolase activity)	NA	NA	NA	PREDICTED: probable carboxylesterase 6 [Gossypium hirsutum]	6.6821	2.18511	3.05802	1.6126	0.0298566	0.572028	up	yes
GBCXE32	GB_A12G2922	GO:0005634(nucleus);GO:0009056(catabolic process);GO:0016787(hydrolase activity);GO:0052689(carboxylic ester hydrolase activity)	04075(Plant hormone signal transduction)	K14493	EC:3.-.-.-	PREDICTED: carboxylesterase 1 [Gossypium arboreum]	1.85986	1.46743	1.26742	0.341898	0.758752	1	up
GBCXE33	GB_A13G0390	GO:0005634(nucleus);GO:0005737(cytoplasm);GO:0005829(cytosol);GO:0009056(catabolic process);GO:0052689(carboxylic ester hydrolase activity)	NA	NA	NA	hypothetical protein GOBAR_AA15289 [Gossypium barbadense]	38.262	37.2592	1.02691	0.0383149	0.91994	1	up
GBCXE34	GB_A13G0791	GO:0000139(Golgi membrane);GO:0005789(endoplasmic reticulum membrane);GO:0009056(catabolic process);GO:0009507(chloroplast);GO:0009737(response to abscisic acid);GO:0010296(prenylcysteine methylesterase activity);GO:0016021(integral component of membrane)	00900(Terpenoid backbone biosynthesis)	K15889	EC:3.1.1.-	PREDICTED: probable isoprenylcysteine alpha-carbonyl methylesterase ICMEL1 isoform X1 [Gossypium hirsutum]	16.0437	15.6497	1.02518	0.035875	0.892366	1	up
GBCXE35	GB_A13G2141	GO:0005515(protein binding);GO:0005634(nucleus);GO:0005737(cytoplasm);GO:0009056(catabolic process);GO:0009739(response to gibberellin);GO:0009939(positive regulation of gibberellic acid mediated signaling pathway);GO:0010325(raffinose family oligosaccharide biosynthetic process);GO:0010331(gibberellin binding);GO:0010476(gibberellin mediated signaling pathway);GO:0016787(hydrolase activity);GO:0…	04075(Plant hormone signal transduction)	K14493	EC:3.-.-.-	PREDICTED: gibberellin receptor GID1C-like [Gossypium hirsutum]	23.1999	16.9932	1.36525	0.449161	0.359422	1	up
GBCXE36	GB_A13G2142	GO:0005515(protein binding);GO:0005634(nucleus);GO:0005737(cytoplasm);GO:0009056(catabolic process);GO:0009739(response to gibberellin);GO:0009939(positive regulation of gibberellic acid mediated signaling pathway);GO:0010325(raffinose family oligosaccharide biosynthetic process);GO:0010331(gibberellin binding);GO:0010476(gibberellin mediated signaling pathway);GO:0016787(hydrolase activity);GO:0…	04075(Plant hormone signal transduction)	K14493	EC:3.-.-.-	hypothetical protein GOBAR_AA23013 [Gossypium barbadense]	8.06677	5.96472	1.35241	0.435536	0.422478	1	up
GBCXE37	GB_D01G1935	GO:0005576(extracellular region);GO:0009056(catabolic process);GO:0016787(hydrolase activity);GO:0052689(carboxylic ester hydrolase activity)	NA	NA	NA	hypothetical protein B456_002G190500 [Gossypium raimondii]	4.30704	4.16188	1.03488	0.0494615	0.959366	1	up
GBCXE38	GB_D02G0993	GO:0005634(nucleus);GO:0052689(carboxylic ester hydrolase activity)	NA	NA	NA	hypothetical protein GOBAR_DD01175 [Gossypium barbadense]	4.09854	6.42775	0.637633	-0.649202	0.418984	1	down
GBCXE39	GB_D02G2374	GO:0005634(nucleus);GO:0005737(cytoplasm);GO:0005829(cytosol);GO:0009056(catabolic process);GO:0052689(carboxylic ester hydrolase activity)	NA	NA	NA	PREDICTED: probable carboxylesterase 7 isoform X1 [Gossypium raimondii]	0.531759	0.957108	0.555589	-0.847911	0.227312	1	down
GBCXE4	GB_A03G2228	GO:0005634(nucleus);GO:0005737(cytoplasm);GO:0005829(cytosol);GO:0009056(catabolic process);GO:0052689(carboxylic ester hydrolase activity)	NA	NA	NA	PREDICTED: probable carboxylesterase 12 [Gossypium hirsutum]	0.0001	0.0196593	0.00508664	-7.61907	1	1	down
GBCXE40	GB_D02G2375	GO:0005634(nucleus);GO:0005737(cytoplasm);GO:0005829(cytosol);GO:0009056(catabolic process);GO:0052689(carboxylic ester hydrolase activity)	NA	NA	NA	hypothetical protein GOBAR_DD24465 [Gossypium barbadense]	7.80513	8.19608	0.952301	-0.0705109	0.7363	1	down
GBCXE41	GB_D02G2376	GO:0005634(nucleus);GO:0005737(cytoplasm);GO:0005829(cytosol);GO:0009056(catabolic process);GO:0052689(carboxylic ester hydrolase activity)	NA	NA	NA	hypothetical protein GOBAR_DD15550 [Gossypium barbadense]	7.08787	7.92301	0.894594	-0.160695	0.600872	1	down
GBCXE42	GB_D02G2378	GO:0005634(nucleus);GO:0005737(cytoplasm);GO:0005829(cytosol);GO:0009056(catabolic process);GO:0052689(carboxylic ester hydrolase activity)	NA	NA	NA	hypothetical protein GOBAR_DD21103 [Gossypium barbadense]	10.6464	19.3268	0.55086	-0.860243	0.0176092	0.41115	down
GBCXE43	GB_D03G1550	GO:0005634(nucleus);GO:0009056(catabolic process);GO:0009860(pollen tube growth);GO:0052689(carboxylic ester hydrolase activity)	NA	NA	NA	PREDICTED: probable carboxylesterase 18 [Gossypium raimondii]	0.0001	0.0001	1	0	1	1	no
GBCXE44	GB_D04G0362	GO:0005634(nucleus);GO:0009056(catabolic process);GO:0009860(pollen tube growth);GO:0052689(carboxylic ester hydrolase activity)	NA	NA	NA	PREDICTED: probable carboxylesterase 18 [Gossypium raimondii]	0.310882	1.24475	0.249754	-2.00142	1	1	down
GBCXE45	GB_D04G0868	GO:0005576(extracellular region);GO:0009056(catabolic process);GO:0016787(hydrolase activity);GO:0052689(carboxylic ester hydrolase activity)	04075(Plant hormone signal transduction)	K14493	EC:3.-.-.-	hypothetical protein GOBAR_DD04169 [Gossypium barbadense]	0.479969	0.414452	1.15808	0.211736	1	1	up
GBCXE46	GB_D05G2071	GO:0005634(nucleus);GO:0052689(carboxylic ester hydrolase activity)	NA	NA	NA	PREDICTED: probable carboxylesterase 2 [Gossypium raimondii]	10.2321	10.0883	1.01426	0.0204227	0.922704	1	up
GBCXE47	GB_D05G2072	GO:0005634(nucleus);GO:0052689(carboxylic ester hydrolase activity)	NA	NA	NA	PREDICTED: probable carboxylesterase 2 [Gossypium raimondii]	5.4084	8.60458	0.62855	-0.669902	0.376474	1	down
GBCXE48	GB_D06G1132	GO:0005575(cellular_component);GO:0009056(catabolic process);GO:0016787(hydrolase activity);GO:0052689(carboxylic ester hydrolase activity)	NA	NA	NA	hypothetical protein GOBAR_DD20878 [Gossypium barbadense]	0.015532	0.0001	155.32	7.2791	1	1	up
GBCXE49	GB_D06G2165	GO:0005634(nucleus);GO:0008152(metabolic process);GO:0016787(hydrolase activity);GO:0052689(carboxylic ester hydrolase activity)	04075(Plant hormone signal transduction)	K14493	EC:3.-.-.-	PREDICTED: probable carboxylesterase 15 [Gossypium hirsutum]	92.3503	32.917	2.80555	1.48829	0.00113316	0.0604973	up	yes
GBCXE5	GB_A03G2230	GO:0005634(nucleus);GO:0005829(cytosol);GO:0009056(catabolic process);GO:0052689(carboxylic ester hydrolase activity)	NA	NA	NA	PREDICTED: probable carboxylesterase 13 [Gossypium arboreum]	5.11744	6.58371	0.777288	-0.363479	0.368033	1	down
GBCXE50	GB_D07G0804	GO:0000139(Golgi membrane);GO:0005576(extracellular region);GO:0005789(endoplasmic reticulum membrane);GO:0009056(catabolic process);GO:0009737(response to abscisic acid);GO:0010296(prenylcysteine methylesterase activity);GO:0016020(membrane);GO:0016021(integral component of membrane)	00900(Terpenoid backbone biosynthesis)	K15889	EC:3.1.1.-	PREDICTED: isoprenylcysteine alpha-carbonyl methylesterase ICME-like isoform X1 [Gossypium hirsutum]	32.7209	54.7227	0.597941	-0.741924	0.153592	1	down
GBCXE51	GB_D07G1607	GO:0005634(nucleus);GO:0052689(carboxylic ester hydrolase activity)	NA	NA	NA	hypothetical protein GOBAR_DD05505 [Gossypium barbadense]	0.0001	0.0001	1	0	1	1	no
GBCXE52	GB_D07G2614	GO:0005576(extracellular region);GO:0009056(catabolic process);GO:0016787(hydrolase activity);GO:0052689(carboxylic ester hydrolase activity)	04075(Plant hormone signal transduction)	K14493	EC:3.-.-.-	PREDICTED: probable carboxylesterase 11 [Gossypium hirsutum]	5.87091	7.63828	0.768617	-0.379663	0.259197	1	down
GBCXE53	GB_D08G2202	GO:0005515(protein binding);GO:0005634(nucleus);GO:0005737(cytoplasm);GO:0009056(catabolic process);GO:0009739(response to gibberellin);GO:0009939(positive regulation of gibberellic acid mediated signaling pathway);GO:0010325(raffinose family oligosaccharide biosynthetic process);GO:0010331(gibberellin binding);GO:0010476(gibberellin mediated signaling pathway);GO:0016787(hydrolase activity);GO:0…	04075(Plant hormone signal transduction)	K14493	EC:3.-.-.-	PREDICTED: gibberellin receptor GID1B-like [Gossypium hirsutum]	1.29135	0.739145	1.74709	0.804954	0.306535	1	up
GBCXE54	GB_D08G2508	GO:0005515(protein binding);GO:0005634(nucleus);GO:0005737(cytoplasm);GO:0009056(catabolic process);GO:0009739(response to gibberellin);GO:0009939(positive regulation of gibberellic acid mediated signaling pathway);GO:0010325(raffinose family oligosaccharide biosynthetic process);GO:0010331(gibberellin binding);GO:0010476(gibberellin mediated signaling pathway);GO:0016787(hydrolase activity);GO:0…	04075(Plant hormone signal transduction)	K14493	EC:3.-.-.-	Gibberellin receptor GID1C -like protein [Gossypium arboreum]	9.2962	9.15124	1.01584	0.0226734	0.914185	1	up
GBCXE55	GB_D08G2710	GO:0005634(nucleus);GO:0009056(catabolic process);GO:0009860(pollen tube growth);GO:0052689(carboxylic ester hydrolase activity)	NA	NA	NA	PREDICTED: probable carboxylesterase 18 [Gossypium hirsutum]	0.0371003	0.072775	0.509795	-0.972011	1	1	down
GBCXE56	GB_D08G2711	GO:0005634(nucleus);GO:0009056(catabolic process);GO:0009860(pollen tube growth);GO:0052689(carboxylic ester hydrolase activity)	NA	NA	NA	PREDICTED: probable carboxylesterase 18 [Gossypium hirsutum]	0.117484	0.926895	0.12675	-2.97994	0.00309681	0.129457	down	yes
GBCXE57	GB_D09G0387	GO:0005576(extracellular region);GO:0009056(catabolic process);GO:0016787(hydrolase activity);GO:0052689(carboxylic ester hydrolase activity)	04075(Plant hormone signal transduction)	K14493	EC:3.-.-.-	PREDICTED: probable carboxylesterase 11 [Gossypium hirsutum]	2.19905	2.84547	0.772828	-0.371782	0.421517	1	down
GBCXE58	GB_D09G1148	GO:0005634(nucleus);GO:0008152(metabolic process);GO:0016787(hydrolase activity);GO:0052689(carboxylic ester hydrolase activity)	04075(Plant hormone signal transduction)	K14493	EC:3.-.-.-	hypothetical protein B456_006G117200 [Gossypium raimondii]	3.12975	4.08684	0.765812	-0.384937	0.46513	1	down
GBCXE59	GB_D09G1445	GO:0005634(nucleus);GO:0008152(metabolic process);GO:0016787(hydrolase activity);GO:0052689(carboxylic ester hydrolase activity)	04075(Plant hormone signal transduction)	K14493	EC:3.-.-.-	PREDICTED: probable carboxylesterase 15 [Gossypium raimondii]	0.248571	0.102152	2.43336	1.28295	1	1	up
GBCXE6	GB_A05G2049	GO:0005634(nucleus);GO:0052689(carboxylic ester hydrolase activity)	NA	NA	NA	PREDICTED: probable carboxylesterase 2 [Gossypium hirsutum]	5.90149	5.3676	1.09947	0.136802	0.916155	1	up
GBCXE60	GB_D09G2295	GO:0009717(isoflavonoid biosynthetic process);GO:0033987(2-hydroxyisoflavanone dehydratase activity);GO:0046287(isoflavonoid metabolic process);GO:0052689(carboxylic ester hydrolase activity)	00943(Isoflavonoid biosynthesis)	K13258	EC:4.2.1.105	hypothetical protein GOBAR_DD28504 [Gossypium barbadense]	8.49804	11.0449	0.769405	-0.378185	0.465115	1	down
GBCXE61	GB_D10G1152	GO:0005634(nucleus);GO:0009056(catabolic process);GO:0009860(pollen tube growth);GO:0052689(carboxylic ester hydrolase activity)	NA	NA	NA	hypothetical protein GOBAR_DD11089 [Gossypium barbadense]	33.7432	25.4479	1.32597	0.407052	0.36701	1	up
GBCXE62	GB_D11G0709	GO:0005576(extracellular region);GO:0009056(catabolic process);GO:0016787(hydrolase activity);GO:0052689(carboxylic ester hydrolase activity)	04075(Plant hormone signal transduction)	K14493	EC:3.-.-.-	hypothetical protein GOBAR_DD32900 [Gossypium barbadense]	2.69292	2.92173	0.921685	-0.117655	0.704852	1	down
GBCXE63	GB_D11G1283	GO:0005515(protein binding);GO:0005634(nucleus);GO:0005737(cytoplasm);GO:0009056(catabolic process);GO:0009739(response to gibberellin);GO:0009939(positive regulation of gibberellic acid mediated signaling pathway);GO:0010325(raffinose family oligosaccharide biosynthetic process);GO:0010331(gibberellin binding);GO:0010476(gibberellin mediated signaling pathway);GO:0016787(hydrolase activity);GO:0…	04075(Plant hormone signal transduction)	K14493	EC:3.-.-.-	PREDICTED: gibberellin receptor GID1B-like isoform X1 [Gossypium hirsutum]	13.4007	5.83374	2.29711	1.19982	0.0958175	0.989955	up
GBCXE64	GB_D11G1749	GO:0005575(cellular_component);GO:0009056(catabolic process);GO:0016787(hydrolase activity);GO:0052689(carboxylic ester hydrolase activity)	NA	NA	NA	hypothetical protein GOBAR_DD06548 [Gossypium barbadense]	0.0001	0.0188523	0.00530438	-7.5586	1	1	down
GBCXE65	GB_D11G3080	GO:0005634(nucleus);GO:0008152(metabolic process);GO:0016787(hydrolase activity);GO:0052689(carboxylic ester hydrolase activity)	04075(Plant hormone signal transduction)	K14493	EC:3.-.-.-	PREDICTED: probable carboxylesterase 15 [Gossypium hirsutum]	1.26081	1.55973	0.808349	-0.306949	0.561966	1	down
GBCXE66	GB_D12G0068	GO:0005515(protein binding);GO:0005634(nucleus);GO:0005737(cytoplasm);GO:0009056(catabolic process);GO:0009739(response to gibberellin);GO:0009939(positive regulation of gibberellic acid mediated signaling pathway);GO:0010325(raffinose family oligosaccharide biosynthetic process);GO:0010331(gibberellin binding);GO:0010476(gibberellin mediated signaling pathway);GO:0016787(hydrolase activity);GO:0…	04075(Plant hormone signal transduction)	K14493	EC:3.-.-.-	PREDICTED: gibberellin receptor GID1B-like [Gossypium hirsutum]	6.35527	5.08955	1.24869	0.320415	0.696963	1	up
GBCXE67	GB_D12G0243	GO:0005634(nucleus);GO:0005739(mitochondrion);GO:0052689(carboxylic ester hydrolase activity)	NA	NA	NA	PREDICTED: probable carboxylesterase 2 [Gossypium hirsutum]	16.8784	12.844	1.31411	0.394088	0.503552	1	up
GBCXE68	GB_D12G0527	GO:0005575(cellular_component);GO:0009056(catabolic process);GO:0016787(hydrolase activity);GO:0052689(carboxylic ester hydrolase activity)	NA	NA	NA	PREDICTED: probable carboxylesterase 17 [Gossypium hirsutum]	0.0001	0.0001	1	0	1	1	no
GBCXE69	GB_D12G1950	GO:0005634(nucleus);GO:0052689(carboxylic ester hydrolase activity)	NA	NA	NA	PREDICTED: probable carboxylesterase 6 [Gossypium raimondii]	7.8625	0.965368	8.14457	3.02584	1.59449e-06	0.000258832	up	yes
GBCXE7	GB_A05G2050	GO:0005634(nucleus);GO:0052689(carboxylic ester hydrolase activity)	NA	NA	NA	PREDICTED: probable carboxylesterase 2 [Gossypium hirsutum]	5.11449	5.33853	0.958033	-0.0618525	0.863393	1	down
GBCXE70	GB_D12G2931	GO:0005634(nucleus);GO:0009056(catabolic process);GO:0016787(hydrolase activity);GO:0052689(carboxylic ester hydrolase activity)	04075(Plant hormone signal transduction)	K14493	EC:3.-.-.-	PREDICTED: probable carboxylesterase 120 [Gossypium hirsutum]	7.35179	7.61255	0.965747	-0.0502829	0.8518	1	down
GBCXE71	GB_D13G0727	GO:0000139(Golgi membrane);GO:0005789(endoplasmic reticulum membrane);GO:0009056(catabolic process);GO:0009507(chloroplast);GO:0009737(response to abscisic acid);GO:0010296(prenylcysteine methylesterase activity);GO:0016021(integral component of membrane)	00900(Terpenoid backbone biosynthesis)	K15889	EC:3.1.1.-	hypothetical protein GOBAR_DD25915 [Gossypium barbadense]	12.0852	11.4317	1.05716	0.0801996	0.996921	1	up
GBCXE72	GB_D13G2074	GO:0005515(protein binding);GO:0005634(nucleus);GO:0005737(cytoplasm);GO:0009056(catabolic process);GO:0009739(response to gibberellin);GO:0009939(positive regulation of gibberellic acid mediated signaling pathway);GO:0010325(raffinose family oligosaccharide biosynthetic process);GO:0010331(gibberellin binding);GO:0010476(gibberellin mediated signaling pathway);GO:0016787(hydrolase activity);GO:0…	04075(Plant hormone signal transduction)	K14493	EC:3.-.-.-	PREDICTED: gibberellin receptor GID1C-like isoform X1 [Gossypium raimondii]	8.55859	4.30699	1.98714	0.990692	0.0508277	0.752997	up
GBCXE8	GB_A05G3657	GO:0005576(extracellular region);GO:0009056(catabolic process);GO:0016787(hydrolase activity);GO:0052689(carboxylic ester hydrolase activity)	04075(Plant hormone signal transduction)	K14493	EC:3.-.-.-	hypothetical protein GOBAR_AA05947 [Gossypium barbadense]	2.16293	2.40029	0.901112	-0.150221	0.690082	1	down
GBCXE9	GB_A06G2065	GO:0005634(nucleus);GO:0008152(metabolic process);GO:0016787(hydrolase activity);GO:0052689(carboxylic ester hydrolase activity)	04075(Plant hormone signal transduction)	K14493	EC:3.-.-.-	PREDICTED: probable carboxylesterase 15 [Gossypium hirsutum]	11.4922	12.3364	0.931566	-0.102271	0.819259	1	down
